# Supplementary material for: Genomic Distribution and Inter-Sample Variation of Non-CpG Methylation across Human Cell Types
Source: PLoS Genet. 2011 Dec 8;7(12):e1002389. doi: 10.1371/journal.pgen.1002389 (PMC3234221; doi:10.1371/journal.pgen.1002389)
Supplement: Table S1 — Quality measures and summary information for all individual samples included in this study. Informative reads are defined as successfully aligned reads that passed all quality controls and contained at least one of the indicated cytosine dinucleotides. UniqueSeqMotifCount specifies the number number of unique cytosine dinucleotide patterns observed in the genome based on the informative reads. Global methylation mean gives the mean methylation level over all cytosine dinucleotides covered for each sample. For the conversion rate, two estimates are given: one based on the global CpC methylation level and one computed through the average methylation level of 30 high CpG density promoters in each sample. (XLSX) [file pgen.1002389.s008.xlsx]

## Sheet: SummaryStatistics_small
Sample name	Informative reads (million)				uniqueSeqMotifCount (million)				globalMethylationMean				Conversion Rate	Source	Conversion HCP	Size selection
	CpG	CpA	CpC	CpT	CpG	CpA	CpC	CpT	CpG	CpA	CpT	CpC
hES_HUES1_p22	25.327	21.9242	20.9972	22.2029	3.15241	3.69228	5.0412	4.27095	0.541722	0.0191094	0.00499977	0.00261019	0.99739	Bock et al. 2011	0.9831	30-140; 90-260;
hES_HUES1_p28	41.5352	36.3073	34.6731	37.4097	3.30853	3.87212	5.28892	4.54877	0.564773	0.024081	0.00649563	0.00289167	0.997108	this report	0.98445	28-200; 80-300;
hES_HUES1_p29	36.7598	31.7656	30.5098	33.0435	3.34173	3.94372	5.39128	4.63208	0.555351	0.0167555	0.00461255	0.00212687	0.997873	this report	0.9905	28-200; 80-300;
hES_HUES3_p27	26.812	22.2336	22.3905	23.5407	3.24677	3.98236	5.51651	4.74178	0.529484	0.021749	0.00507463	0.00191966	0.99808	Bock et al. 2011	0.9847	30-140; 90-260;
hES_HUES6_p25	28.4645	24.3076	24.2249	25.503	3.24648	3.80854	5.30628	4.49011	0.493452	0.0199654	0.00480751	0.00184579	0.998154	Bock et al. 2011	0.9853	28-180; 90-260;
hES_HUES8_p27	26.3892	22.3003	21.8702	23.3982	3.23445	3.93761	5.4368	4.66793	0.535858	0.0201697	0.00493059	0.00205801	0.997942	this report	0.98465	40-160; 90-260;
hES_HUES8_p29	35.0626	30.4675	29.0784	31.7206	3.29821	3.8526	5.23093	4.50845	0.570843	0.0148615	0.00342214	0.00122768	0.998772	this report	0.9902	28-200; 80-300;
hES_HUES8_p30	33.9475	29.6336	28.2492	30.7952	3.25594	3.77107	5.06673	4.39754	0.585703	0.0150357	0.00347414	0.00126606	0.998734	Bock et al. 2011	0.9894	28-200; 80-300;
hES_HUES9_p21	21.2228	17.9785	18.0995	18.9045	3.2103	3.84117	5.32074	4.56173	0.511196	0.0208562	0.00484166	0.0018474	0.998153	Bock et al. 2011	0.98725	40-160; 90-260;
hES_HUES13_p47	55.2473	43.9238	42.5485	47.295	3.48453	4.16233	5.81968	4.9968	0.56299	0.0342629	0.00671297	0.00189549	0.998105	Bock et al. 2011	0.970935	28-150; 50-300;
hES_HUES28_p17	28.4033	24.0091	23.9806	24.9779	3.22317	3.83552	5.3154	4.55151	0.492155	0.019768	0.00528682	0.00258119	0.997419	Bock et al. 2011	0.9882	40-160; 90-260;
hES_HUES44_p18	28.9113	23.9213	23.3633	25.5787	3.20602	3.76587	5.22722	4.4716	0.541603	0.0176495	0.00457922	0.00251419	0.997486	Bock et al. 2011	0.987955	40-160; 90-260;
hES_HUES45_p20	27.0774	22.243	22.2901	23.6354	3.1614	3.67235	5.13223	4.38794	0.499534	0.0156325	0.00410189	0.00228057	0.997719	Bock et al. 2011	0.9882	40-160; 90-260;
hES_HUES48_p19	26.812	22.2336	22.3905	23.5407	3.24678	3.98237	5.51651	4.74178	0.530526	0.0218136	0.00509876	0.00192381	0.998076	Bock et al. 2011	0.991035	40-160; 90-260;
hES_HUES49_p17	43.3634	36.7945	35.2753	38.7219	3.25997	3.95733	5.37837	4.61256	0.564273	0.0249785	0.00712153	0.00332931	0.996671	Bock et al. 2011	0.98455	40-160; 90-260;
hES_HUES53_p17	19.8993	16.485	17.161	17.5076	2.98841	3.32702	4.692	3.9827	0.442429	0.0198615	0.00574546	0.00264333	0.997357	Bock et al. 2011	0.98975	40-160; 90-260;
hES_HUES62_p14	29.783	24.9075	24.5259	26.3494	3.1451	3.63457	5.04986	4.33614	0.542464	0.00861158	0.00371005	0.00234916	0.997651	Bock et al. 2011	0.9918	40-160; 90-260;
hES_HUES63_p19	13.1231	10.5585	11.169	11.3419	2.08197	2.17648	3.27229	2.68153	0.573768	0.0184053	0.00461988	0.00189927	0.998101	Bock et al. 2011	0.993986	90-260
hES_HUES64_p19	29.0514	24.4356	24.1639	25.672	3.1131	3.56833	4.93075	4.22257	0.530941	0.0178702	0.00726191	0.00432751	0.995672	Bock et al. 2011	0.98914	40-160; 90-260;
hES_HUES65_p19	24.4455	20.2648	20.4851	21.511	3.14696	3.7669	5.2358	4.49373	0.42334	0.0232278	0.00625914	0.00250867	0.997491	Bock et al. 2011	0.9919	40-160; 90-260;
hES_HUES66_p20	13.3422	10.6432	11.4052	11.4547	2.11164	2.15854	3.33363	2.68689	0.396856	0.0125954	0.00658474	0.00464383	0.995356	Bock et al. 2011	0.98625	40-160; 80-300;
hES_H1_p25	35.5022	30.621	29.7173	32.1815	3.46924	4.13054	5.75766	4.93668	0.530845	0.0269745	0.00716243	0.00315133	0.996849	this report	0.98195	28-200; 80-340;
hES_H1_p30	29.2478	22.6989	22.964	24.766	3.38799	3.99424	5.8823	5.00831	0.49987	0.020392	0.00633745	0.00337578	0.996624	this report	0.97269	40-160; 90-260;
hES_H1_p32	29.0061	24.5657	23.9191	26.051	3.21678	3.8619	5.31612	4.56869	0.552946	0.0210045	0.00493263	0.00196749	0.998033	this report	0.9863	40-160; 90-260;
hES_H1_p34	47.1184	38.7289	37.6606	41.4588	3.42376	4.14492	5.76898	4.9436	0.554034	0.0136881	0.00356277	0.00167505	0.998325	this report	0.98305	28-150; 50-300;
hES_H1_p37	43.7676	41.1672	38.961	42.5329	3.3867	4.11738	5.71328	4.98752	0.557184	0.0166453	0.00379338	0.00141305	0.998587	this report	0.990115	28-200; 80-300;
hES_H1_p38	52.5455	43.6309	42.4284	44.6821	3.38437	3.91757	5.35303	4.63215	0.53486	0.0133459	0.00299026	0.00109667	0.998903	Bock et al. 2011	0.9904	28-200; 80-300;
hES_H7_p48	32.4703	27.4196	26.2642	29.1333	3.1539	3.64819	5.00188	4.27808	0.552206	0.0142324	0.00585245	0.00363771	0.996362	Bock et al. 2011	0.98715	40-160; 70-280;
hES_H9_p58	44.2728	35.3502	34.5632	37.8819	3.40765	4.07327	5.70643	4.87481	0.562734	0.015642	0.00396123	0.00187841	0.998122	Bock et al. 2011	0.9801	28-150; 50-300;
hES_H9_p58_PB	55.6525	44.3752	43.4364	47.8825	3.33236	3.99374	5.72004	4.87139	0.553807	0.0143762	0.00302344	0.0012399	0.99876	this report	0.9811	28-160; 80-240;
hiPS_11a_p22	14.2249	11.8071	12.4766	13.3647	3.22241	3.98908	5.90645	4.97416	0.52407	0.0346507	0.00821317	0.0037344	0.996266	Bock et al. 2011	0.9745	40-160; 40-160; 90-260;
hiPS_11b_p13	15.7276	12.3621	12.9296	13.9851	2.77276	2.86479	4.20256	3.54184	0.517394	0.00290082	0.000966161	0.00126846	0.998732	Bock et al. 2011	0.98945	40-160; 90-260;
hiPS_11c_p23	28.014	23.7473	23.4831	25.4314	3.39067	4.00105	5.67992	4.84036	0.545664	0.0393861	0.019627	0.0160939	0.983906	Bock et al. 2011	0.97	80-300; 28-200;
hiPS_15b_p27	17.6879	14.2985	14.9226	16.2956	3.26751	4.08044	5.95054	5.08033	0.515352	0.0186718	0.00426722	0.00193363	0.998066	Bock et al. 2011	0.9774	40-160; 90-260;
hiPS_17a_p14	17.5814	14.8209	14.8155	15.7805	2.88787	3.07933	4.43346	3.81484	0.564442	0.0198177	0.00453534	0.00217275	0.997827	Bock et al. 2011	0.98581	40-160; 90-260;
hiPS_17b_p35	46.1188	37.7807	36.5942	40.3241	3.41954	4.09212	5.69007	4.87343	0.581104	0.00945291	0.00195677	0.00075717	0.999243	this report	0.98245	40-160; 90-260;
hiPS_18a_p30	25.062	18.3862	19.5347	21.6088	3.16577	3.45022	5.21091	4.40917	0.513267	0.0147637	0.00289494	0.000975991	0.999024	Bock et al. 2011	0.98325	90-260; 40-140;
hiPS_18b_p27	14.5996	11.3946	12.508	13.3703	3.19171	3.92753	6.01314	5.08466	0.472836	0.023477	0.00731444	0.00381887	0.996181	Bock et al. 2011	0.97435	40-160; 90-260;
hiPS_18c_p36	30.2916	24.9787	23.9763	26.5112	3.14448	3.69508	5.06484	4.3392	0.582539	0.0212194	0.0040807	0.00126667	0.998733	Bock et al. 2011	0.98256	40-160; 90-260;
hiPS_20b_p43	43.9139	37.4662	35.7367	38.9185	3.44456	4.26933	5.77633	4.93968	0.556197	0.0120283	0.00307632	0.00137887	0.998621	Bock et al. 2011	0.9901	28-200; 80-300;
hiPS_27b_p31	42.3297	36.3447	34.8302	37.7197	3.40059	4.15372	5.62232	4.79389	0.549391	0.0135721	0.00327451	0.00131892	0.998681	this report	0.990305	28-170; 70-290;
hiPS_27e_p32	49.03	41.3046	40.0553	43.6809	3.41256	4.19499	5.75461	4.93495	0.563835	0.0362547	0.00746306	0.00214754	0.997852	this report	0.98055	28-150; 50-300;
hEB16d_HUES3_p22	40.3069	34.9194	33.7433	36.0542	3.34629	3.92449	5.34476	4.60517	0.567107	0.00479004	0.0017565	0.00100485	0.998995	Bock et al. 2011	0.98985	28-200; 80-300;
hEB16d_HUES6_p30	36.0399	32.1557	30.2262	31.6585	3.20616	3.64038	4.8657	4.24542	0.5764	0.00362535	0.00115721	0.00061311	0.999387	Bock et al. 2011	0.991695	28-200; 80-300;
hEB16d_HUES8_p40	33.0358	29.0015	27.7352	29.6453	3.20533	3.6589	4.90089	4.24273	0.565843	0.0086363	0.00215128	0.000801645	0.999198	this report	0.991445	28-200; 80-300;
hEB16d_HUES45_p21	35.3591	30.9341	29.7903	31.1748	3.07666	3.36414	4.61043	3.95213	0.556087	0.00481058	0.00179239	0.00110664	0.998893	Bock et al. 2011	0.9925	28-200; 80-300;
hEB16d_HUES62_p18	34.828	30.5629	29.2993	31.5315	3.26609	3.78145	5.0902	4.41726	0.562365	0.00345423	0.00143902	0.000954755	0.999045	Bock et al. 2011	0.99391	28-200; 80-300;
hEB16d_15b_p54	36.233	31.3841	30.2565	32.4048	3.20972	3.67363	5.0543	4.3094	0.548494	0.00356677	0.000800738	0.00033366	0.999666	this report	0.99453	28-200; 80-300;
hEB16d_27e_p44	32.3083	28.4074	27	28.8998	3.09472	3.43539	4.62589	3.98295	0.563749	0.0110596	0.00259874	0.000844139	0.999156	this report	0.9936	28-200; 80-300;
hEB16d_H1_p38	37.3958	32.4456	31.3599	33.4568	3.30463	3.81685	5.18866	4.48389	0.576242	0.0130659	0.00699716	0.00523623	0.994764	Bock et al. 2011	0.9849	28-200; 80-300;
hEB16d_H9_p65	40.8931	35.083	33.66	36.5953	3.31191	3.8214	5.31256	4.5648	0.570379	0.00708487	0.00422467	0.00321814	0.996782	this report	0.98855	28-200; 80-300;
hEB16d_HUES1_p29	43.4791	37.3208	36.1805	38.7428	3.3429	3.85432	5.31276	4.5717	0.557524	0.00483472	0.00217326	0.00137915	0.998621	Bock et al. 2011	0.99125	28-200; 80-300;
hFib_11_p8	57.865	48.7496	47.1892	50.4738	3.31448	3.99762	5.57374	4.71286	0.476817	0.0038728	0.00228218	0.00159493	0.998405	Bock et al. 2011	0.990275	30-140; 90-260;
hFib_15_p7	24.9369	21.344	20.8714	22.1642	3.05261	3.46365	4.74551	4.04687	0.458325	0.00506669	0.00402547	0.0046791	0.995321	Bock et al. 2011	0.99147	40-160; 90-260;
hFib_17_p7	30.9258	27.3707	26.0551	28.225	2.81887	3.41201	4.71606	4.05356	0.519943	0.0100068	0.00706076	0.00678729	0.993213	Bock et al. 2011	0.98196	30-140; 70-280;
hFib_18_p7	10.2722	8.66879	8.72916	9.06489	2.61634	2.68202	3.80282	3.21804	0.443253	0.00157038	0.000938612	0.00120854	0.998791	Bock et al. 2011	0.99155	40-160; 70-280;
hFib_20_p7	25.3787	19.2874	21.0888	23.0652	3.41413	3.97056	6.23294	5.282	0.480154	0.00376593	0.00293705	0.00211869	0.997881	Bock et al. 2011	0.97155	40-160; 90-260;
hFib_27_p7	40.5434	34.4427	32.8795	36.1029	3.36755	4.04181	5.48168	4.68287	0.495879	0.00182154	0.000773315	0.000614543	0.999385	Bock et al. 2011	0.986855	28-170; 70-290;
Rectal_mucosa_rep1	25.0808	21.4524	21.642	22.285	2.89116	2.93167	4.19591	3.60016	0.433833	0.000675508	0.00022032	0.000201077	0.999799	this report	0.9972	28-320
Rectal_smooth_muscle_rep1	23.1693	19.4532	20.0023	20.4405	2.75991	2.66581	3.96335	3.35174	0.387691	0.00118022	0.000376024	0.000219373	0.999781	this report	0.99775	28-320
Skeletal_muscle_rep1	24.4145	20.7659	20.856	21.9795	2.90797	2.96538	4.18821	3.61889	0.47945	0.00484596	0.00109542	0.000307515	0.999692	this report	0.995885	28-320
Skeletal_muscle_rep2	19.5316	15.7419	16.0801	16.7909	2.89298	2.88632	4.22077	3.61615	0.430331	0.00458462	0.00136404	0.000652778	0.999347	this report	0.99535	28-320
Stomach_smooth_muscle_rep1	24.5069	20.9573	20.9722	21.8971	2.91426	2.95508	4.18337	3.60341	0.464961	0.00103567	0.000286553	0.000159074	0.999841	this report	0.99715	28-320
Human_blood_CD19	25.3186	19.5316	20.5178	22.412	3.24722	3.78324	5.59459	4.75072	0.51853	0.00412109	0.00325931	0.00236522	0.997635	this report	0.97675	40-160; 90-260;
Human_blood_CD34_rep1	22.5277	17.7718	18.8289	20.1948	3.21759	3.7094	5.53161	4.69736	0.521513	0.00370632	0.00194745	0.00128787	0.998712	this report	0.98085	40-160; 90-260;
Human_blood_CD34_rep2	18.7321	14.4431	15.6958	16.6317	3.12049	3.48007	5.23046	4.41037	0.501621	0.00471025	0.00313457	0.00210396	0.997896	this report	0.97715	40-160; 90-260;
Human_blood_replicate1	7.13021	5.90236	5.73687	6.53763	1.5561	1.74923	2.25928	2.06781	0.527189	0.0035139	0.0025442	0.00190627	0.998094	this report	0.976986	90-260
Human_blood_replicate2	4.83371	3.98469	3.8343	4.46413	1.45901	1.5945	2.03042	1.8713	0.515044	0.0038539	0.00285403	0.00213702	0.997863	this report	0.999973	90-260
Pancreatic_islet_normal	21.3423	17.569	18.1875	19.2216	3.05522	3.32175	4.93917	4.133	0.45419	0.00412739	0.00120901	0.000626246	0.999374	this report	0.992985	28-170; 60-270;
NPC_H9_derived	48.3367	39.3955	41.2717	42.1477	3.33623	3.66282	5.55126	4.78179	0.385604	0.00121096	0.000622325	0.000650436	0.99935	this report	0.99614	28-300
HUES48_p15	32.8012	25.3725	26.4937	28.9027	3.45042	3.70013	5.72167	4.6093	0.497268	0.0165139	0.00148403	0.00394265	0.996057	this report	0.982319	28-300
HUES48_shDNMT_control_p23	44.1765	34.2003	35.6217	39.0128	3.55723	3.93408	6.11428	4.93553	0.501801	0.0184401	0.00156315	0.00430166	0.995698	this report	0.97941	28-300
HUES48_shDNMT3A_p23	49.3396	38.0747	39.8795	43.5072	3.60159	4.00528	6.26661	5.05603	0.49765	0.0148527	0.00144042	0.00359275	0.996407	this report	0.977229	28-300
H1_shRNA_DNMT3A_1_ctrl_p60	16.6135	12.9147	13.3247	14.5961	3.12978	3.18771	4.92065	3.9267	0.533399	0.0325792	0.00213291	0.0070643	0.992936	this report	0.97204	28-300
H1_shRNA_DNMT3A_p60	14.806	11.4555	11.8629	12.9537	3.08468	3.04708	4.73001	3.76048	0.521241	0.0229401	0.00165053	0.00502389	0.994976	this report	0.9813	28-300
H1_shRNA_DNMT3B_p60	17.9712	13.9451	14.3683	15.7808	3.12532	3.14668	4.87352	3.8804	0.518368	0.00512833	0.000797231	0.00165745	0.998343	this report	0.989573	28-300
Gene Expression data( published)
hEB16d_27b_p34
hEB16d_H1_p38
hEB16d_H9_p65
hEB16d_H9_p65_2
hEB16d_HUES45_p21
hEB16d_HUES62_p20
hEB16d_HUES8_p40
hES_H1_p34
hES_H1_p37
hES_H1_p38
hES_H7_p48
hES_H9_p65
hES_HUES1_p26
hES_HUES1_p28
hES_HUES13_p46
hES_HUES13_p47
hES_HUES28_p17
hES_HUES3_p27
hES_HUES44_p18
hES_HUES45_p20
hES_HUES48_p19
hES_HUES49_p17
hES_HUES53_p18
hES_HUES6_p23
hES_HUES62_p17
hES_HUES63_p14
hES_HUES64_p19
hES_HUES65_p19
hES_HUES66_p20
hES_HUES8_p27
hES_HUES8_p29
hES_HUES8_p30
hES_HUES9_p21
hES_HUES9_p24
hFib_16
hFib_27_p7
hiPS_11c_p18
hiPS_11c_p23
hiPS_15b_p41
hiPS_17b_p35
hiPS_20b_p49
