# Supplementary material for: Genomic Distribution and Inter-Sample Variation of Non-CpG Methylation across Human Cell Types
Source: PLoS Genet. 2011 Dec 8;7(12):e1002389. doi: 10.1371/journal.pgen.1002389 (PMC3234221; doi:10.1371/journal.pgen.1002389)
Supplement: Table S2 — Extended features used to train three machine-learning methods for the prediction of the methylation state of individual CpAs. (XLSX) [file pgen.1002389.s009.xlsx]

## Sheet: Sheet1
CpA methylation prediction features
variable type	name	variable type	description
	strand	str/binary	strand of the CpA
closest CpG information	closestCpG.dist	int	distance (in bps) to closest CpG in the genome (regardless of window size)
	closestCpG.direction	str/binary	direction of closest CpG (up or downstream)
	closestCpG.dist2CpG	int	distance of closest CpG to its closest CpG neighbor
	closest.cpg.meth	float in [0,1]	methylation level of the closest CpG
window sequence information	A	int	number of adenine bases on forward strand in the window
	C	int	number of cytosine bases on forward strand in the window
	G	int	number of guanine bases on forward strand in the window
	T	int	number of thymine bases on forward strand in the window
	CG	int	number of CG dinucleotides in the window
	CA	int	number of CA dinucleotides in the window
	TG	int	number of TG dinucleotides in the window
	AA	int	number of AA dinucleotides in the window
	AT	int	number of AT dinucleotides in the window
	TA	int	number of CG dinucleotides in the window
	TT	int	number of TT dinucleotides in the window
	CC	int	number of CC dinucleotides in the window
	GC	int	number of GC dinucleotides in the window
	GG	int	number of GG dinucleotides in the window
	WW	int	summed number of AT,AA,TA and TT dinucleotides in the window
	SS	int	summed number of CC,CG,GC and GG dinucleotides in the window
	TNCGGS	int	number of TNCGGS patterns in the window. Putative DNMT3A preferential site
	TNCAGS	int	number of TNCAGS patterns in the window. Putative DNMT3A preferential site with CG-->CA adaptation (forward strand)
	SCTGNA	int	number of SCTGNA patterns in the window. Putative DNMT3A preferential site with CG-->CA adaptation (reverse strand)
	TCGG	int	number of TCGG patterns in the window. Putative DNMT3B preferential site
	TCAG	int	number of TCAG patterns in the window. Putative DNMT3A preferential site with CG-->CA adaptation (forward strand)
	CTGA	int	number of TCAG patterns in the window. Putative DNMT3A preferential site with CG-->CA adaptation (reverse strand)
	cpg.oe	float	CpG observed expected ratio = window.size*CG/(C*G)
	overlaps.repeatMasker	binary	is there an overlap of the window with the repeatMasker track
	sample.window.cpg.meth	float	mean methylation of all CpG in the window for which measurements exist
